# Supplementary material for: Comparative analysis of metabolites in different Areca inflorescence tissues based on spatial metabolomics
Source: Front Plant Sci. 2026 Jan 30;16:1687705. doi: 10.3389/fpls.2025.1687705 (PMC12901438; doi:10.3389/fpls.2025.1687705)
Supplement: Supplementary file 1 [file Table1.xlsx]

## Sheet: Table S1
Table S1 Morphology of Areca Inflorenscence at Different Development Stages
Inflorescence Region	Lenth（cm）	Width（cm）	Thickness（cm）	Weight （g ）
inflorescence -1	46.8	8.8	2.78	475.3
inflorescence -2	39.9	7.9	2.53	279.27
inflorescence -3	25.8	4.2	1.65	93.12
inflorescence -4	8.1	3.8	0.78	12.93
inflorescence -5	4.3	2.7	0.49	3.58
inflorescence -6	3.1	2.3	0.42	1.96
inflorescence -7	2.5	1.8	0.39	0.93
inflorescence -8	1.9	1.1	0.34	0.37
inflorescence -9	1.1	0.7	0.29	0.27
inflorescence -10	0.4	0.4	0.19	0.07
